# Supplementary material for: Three-Dimensional-Printed Isoniazid Chewable Gels for On-Demand Latent Tuberculosis Treatment in Children
Source: Pharmaceutics. 2025 May 17;17(5):658. doi: 10.3390/pharmaceutics17050658 (PMC12114726; doi:10.3390/pharmaceutics17050658)
Supplement: Supplementary file 1 [file pharmaceutics-17-00658-s001.zip]

Archive with 1 entries (1 files):
- pharmaceutics-3565065-supplementary.mp4
